# Supplementary material for: Influence of Software Tool and Methodological Aspects of Total Metabolic Tumor Volume Calculation on Baseline [18F]FDG PET to Predict Survival in Hodgkin Lymphoma
Source: PLoS One. 2015 Oct 16;10(10):e0140830. doi: 10.1371/journal.pone.0140830 (PMC4608733; doi:10.1371/journal.pone.0140830)
Supplement: S1 Table — Individual data. (CSV) [file pone.0140830.s001.CSV]

Patient	Gender	Ann Arbor stage	IPS	TMTV041_Commercial	TMTV041_Reader1	TMTV02.5_Reader1	TMTV0125_Reader1	TMTV0140_Reader1	TMTV02.5_Reader2	TMTV041_Reader2	TMTV0125_Reader2	TMTV0140_Reader2	PFS	EVENT_PFS	EVENT_SSP	OS	EVENT_OS	EFS	EVENT_EFS	Bulk_CT
1	0	3	0	102.91	144.38	279.49	233.86	182.72	280.7	156.86	278.46	224.7	37	0	0	37	0	37	0	0
2	1	4	3	81.73	130.82	180.54	152.06	114.37	174.34	83.52	122.43	95.74	38	0	0	50	0	38	0	0
3	1	4	5	275.72	289.54	329.54	523.71	425.54	481.6	481.6	723.52	547.58	37	0	0	37	0	37	0	0
4	0	4	5	122.76	166.98	217.28	254.66	201.54	222.66	160.64	274.69	218.88	31	0	0	31	0	31	0	0
5	1	3	1	70.84	158.53	146.56	123.01	109.76	137.28	72.83	129.98	117.44	63	0	0	63	0	63	0	0
6	1	2	2	7.74	0	0	0	0	0	0	0	0	59	0	0	59	0	59	0	0
7	1	2	1	68.53	58.62	26.37	12.1	7.81	26.37	51.71	14.66	8.77	66	0	0	66	0	66	0	0
8	0	4	2	269.12	313.22	907.2	732.29	633.86	939.26	252.35	777.28	650.69	43	0	0	43	0	43	0	0
9	0	3	5	138.36	160.9	133.25	123.78	98.18	144.19	126.46	165.25	127.1	6	1	1	23	1	6	1	0
10	0	2	2	96.7	117.82	111.74	101.5	79.55	100.22	104.32	126.34	98.75	70	0	0	70	0	70	0	0
11	1	2	2	128.5	126.21	116.29	107.58	86.4	116.93	122.56	109.06	87.55	35	0	0	35	0	35	0	0
12	1	4	4	69.36	114.94	64.9	44.74	35.78	63.3	67.78	44.54	34.18	37	0	0	37	0	37	0	0
13	1	4	3	169.92	329.15	377.02	238.46	178.56	334.53	133.06	198.91	143.68	46	0	0	43	0	46	0	0
14	1	1	3	1610.74	1544.64	547.71	673.86	388.86	558.02	1518	929.73	534.72	45	1	1	45	0	36	1	1
15	1	2	2	28.87	28.86	27.39	27.39	23.62	71.36	65.09	84.99	70.46	28	0	0	28	0	28	0	0
16	1	4	5	81.79	97.86	42.75	20.67	11.65	39.68	141.06	25.09	16.77	12	1	1	38	0	12	1	0
17	0	2	2	16.83	18.24	81.34	26.69	20.29	73.98	16.06	29.44	23.62	51	0	0	51	0	51	0	0
18	1	4	5	774.47	1009.66	1574.27	519.23	329.66	1487.55	928.32	728.58	458.75	32	1	0	32	1	8	1	1
19	1	4	4	59.65	280.45	48.83	48.83	35.46	46.4	80.38	41.98	32.06	51	0	0	51	0	51	0	0
20	1	2	2	110.33	93.76	310.72	380.03	270.72	337.15	93.76	362.05	262.98	53	0	0	53	0	53	0	0
21	1	4	4	347.58	452.48	431.74	345.92	274.11	418.62	422.08	395.46	313.47	54	0	0	54	0	4	1	0
22	1	4	3	255.12	290.11	6.14	88.83	54.91	6.14	148.8	18.24	8.58	57	0	0	57	0	57	0	0
23	0	2	2	306.05	347.01	664.38	603.52	564.93	670.4	342.85	673.28	626.88	53	0	0	53	0	53	0	1
24	1	2	1	64.07	34.88	36.74	29.25	20.86	117.63	73.02	105.15	80	63	0	0	63	0	63	0	0
25	0	3	4	68.44	78.89	180.01	161.96	142	188	71.57	188	166.99	46	0	0	46	0	46	0	0
26	1	1	1	14.91	21.31	39.23	33.34	26.43	30.21	28.1	30.21	25.15	50	0	0	50	0	50	0	0
27	1	4	3	982.27	1304.64	1176.64	1874.05	1651.78	1201.86	1117.5	1905.92	1686.98	5	1	1	62	0	5	1	1
28	0	4	5	223.81	257.86	259.26	186.37	143.04	258.88	226.43	231.23	181.76	60	0	0	60	0	60	0	1
29	0	4	3	320.75	339.84	541.5	587.9	520.38	527.81	322.69	622.27	553.79	6	1	1	45	0	6	1	0
30	0	2	1	97.85	139.07	179.58	51.33	33.41	180.16	149.95	87.17	60.16	59	0	0	59	0	59	0	0
31	0	2	3	36.23	43.52	118.72	139.07	107.39	132.35	50.24	192.77	149.63	66	0	0	66	0	66	0	0
32	0	1	2	11.71	9.92	0.64	0	0	45.63	16	32.38	24.83	41	0	0	41	0	41	0	0
33	1	4	3	324.94	457.15	951.55	814.4	667.07	957.76	349.95	952.38	790.21	4	1	1	67	0	4	1	0
34	1	2	3	101.18	113.09	412.48	296.83	271.87	408.77	100.86	296.45	271.36	6	1	0	5	1	6	1	0
35	0	4	4	147.28	174.78	210.62	85.18	68.16	251.33	226.62	106.75	83.01	24	1	1	24	1	24	1	0
36	1	3	2	144.52	261.25	570.82	772.61	685.7	572.54	187.07	721.79	617.79	38	0	0	38	0	38	0	0
37	1	4	3	64.13	73.28	73.34	27.26	19.78	71.81	43.26	38.34	26.82	22	0	0	22	0	22	0	0
38	1	2	2	25.15	24.45	48.38	46.72	41.09	57.47	25.15	61.76	53.44	24	0	0	25	0	3	1	0
39	1	4	4	449.03	466.43	1254.59	815.23	622.4	1253.18	399.04	949.06	748.48	43	0	0	43	0	43	0	0
40	0	2	1	32.58	91.65	134.21	105.47	71.68	170.62	66.94	227.01	167.49	47	0	0	47	0	47	0	0
41	1	2	2	58.69	58.18	96.45	74.37	61.25	91.52	50.94	84.86	69.57	26	1	1	61	0	26	1	0
42	1	4	5	607.34	601.92	639.1	639.1	481.47	666.24	513.6	1034.11	761.92	43	0	0	43	0	43	0	0
43	1	1	3	145.15	145.66	239.23	226.94	212.16	244.93	145.66	244.93	227.84	47	0	0	47	0	47	0	0
44	1	4	5	75	35.71	111.74	119.87	99.58	109.95	35.71	119.04	99.39	32	0	0	34	0	32	0	0
45	1	3	2	216.83	181.18	422.34	315.01	270.72	429.5	174.85	333.31	285.5	59	0	0	59	0	59	0	1
46	0	3	1	74.5	78.53	138.11	158.91	138.11	139.78	67.78	165.06	138.69	40	0	0	40	0	40	0	0
47	1	4	6	144.9	195.9	119.3	68.74	47.49	154.24	994.56	95.36	55.94	56	0	0	56	0	56	0	0
48	0	4	3	78.22	223.83	526.45	94.19	63.49	536.43	208.15	298.92	192.94	71	0	0	71	0	52	0	0
49	1	4	4	201.94	231.94	395.26	469.44	395.26	397.5	174.59	533.7	443.58	56	0	0	56	0	56	0	0
50	0	1	1	3.65	3.65	0	0	0	0	0	0	0	36	1	1	36	0	6	1	0
51	1	4	4	78.66	164.1	210.56	280	210.56	210.94	81.73	315.26	236.54	56	0	0	56	0	56	0	0
52	0	2	5	164.54	204.93	505.98	255.81	213.89	479.36	108.42	270.78	411.39	35	0	0	35	0	35	0	0
53	1	4	3	97.85	78.98	174.27	183.36	156.86	196.99	82.5	231.68	194.24	53	0	0	53	0	53	0	0
54	1	4	4	303.61	320	491.26	558.72	491.26	485.38	296.13	702.27	604.29	6	1	1	26	0	6	1	1
55	1	2	5	309.18	459.9	359.55	454.78	359.55	338.62	382.66	432.26	331.84	4	1	1	59	0	4	1	0
56	1	4	3	487.36	392.77	742.34	450.24	385.73	751.68	332.22	825.54	668.93	70	0	0	70	0	70	0	1
57	1	3	4	116.55	107.52	357.5	224.58	190.53	346.94	75.2	241.92	203.65	55	0	0	55	0	55	0	0
58	1	3	3	554.97	453.82	909.44	1070.91	1010.18	916.99	461.31	1173.7	1079.81	32	1	1	60	0	32	1	0
59	1	3	2	240.9	259.97	500.86	567.62	539.01	502.59	239.81	554.82	517.7	4	1	1	21	1	2	1	1
